# Supplementary material for: Complete Annotated Genome Assembly of Flax Pathogen Colletotrichum lini
Source: J Fungi (Basel). 2024 Aug 26;10(9):605. doi: 10.3390/jof10090605 (PMC11432806; doi:10.3390/jof10090605)
Supplement: Supplementary file 1 [file jof-10-00605-s001.zip]

Archive with 4 entries (4 files):
- Supplementary_Figure_S2-2024.08.19.html
- Supplementary_Figure_S3-2024.08.19.html
- Supplementary Table S1_2024.08.18.xlsx
- Supplementary_Figure_S1.jpg
