# Supplementary material for: Complete Annotated Genome Assembly of Flax Pathogen Colletotrichum lini
Source: J Fungi (Basel). 2024 Aug 26;10(9):605. doi: 10.3390/jof10090605 (PMC11432806; doi:10.3390/jof10090605)
Supplement: Supplementary file 1 [file jof-10-00605-s001.zip › Supplementary Table S1_2024.08.18.xlsx]

## Sheet: Table S1
Table S1. QUAST statistics of the C. lini strain #394-2 genome assembly at each step.
Stage	Assembly	# contigs (>= 0 bp)	# contigs (>= 1000 bp)	# contigs (>= 5000 bp)	# contigs (>= 10000 bp)	# contigs (>= 25000 bp)	# contigs (>= 50000 bp)	Total length (>= 0 bp)	Total length (>= 1000 bp)	Total length (>= 5000 bp)	Total length (>= 10000 bp)	Total length (>= 25000 bp)	Total length (>= 50000 bp)	# contigs	Largest contig, bp	Total length, bp	Reference length, bp	GC (%)	Reference GC (%)	N50, bp	NG50, bp	N75, bp	NG75, bp	L50	LG50	L75	LG75	# misassemblies	# misassembled contigs	Misassembled contigs length	# local misassemblies	# scaffold gap ext. mis.	# scaffold gap loc. mis.	# unaligned mis. contigs	# unaligned contigs	Unaligned length	Genome fraction (%)	Duplication ratio	# N's per 100 kbp	# mismatches per 100 kbp	# indels per 100 kbp	# genomic features	Largest alignment	Total aligned length	NA50	NGA50	LA50	LGA50
Draft assembly	Canu	25	25	24	24	20	16	54115078	54115078	54112877	54112877	54058439	53931010	25	6767848	54115078	50716103	53.97	54.41	5801686	6179274	4433356	4433356	5	4	7	7	1625	9	44641194	17487	0	0	6	3 + 22 part	23619262	57.428	1.047	0	4389.67	167.28	56756 + 22744 part	449527	30495946	1867	4144	1404	685
Polishing	Canu-Racon	25	25	24	24	20	16	54125863	54125863	54123811	54123811	54069410	53943065	25	6769165	54125863	50716103	53.98	54.41	5803517	6180737	4434221	4434221	5	4	7	7	1625	9	44652755	17435	0	0	6	3 + 22 part	23619777	57.493	1.046	0	4382.23	167.36	56992 + 22534 part	449929	30506221	1867	4184	1397	683
	Canu-Racon ×2	25	25	24	24	20	16	54122948	54122948	54121167	54121167	54067289	53941752	25	6768488	54122948	50716103	53.98	54.41	5803265	6180516	4434157	4434157	5	4	7	7	1617	9	44651713	17440	0	0	6	3 + 22 part	23622566	57.52	1.046	0	4381.83	167.16	56994 + 22515 part	449903	30500514	1867	4188	1397	684
	Canu-Racon ×2-Medaka	25	25	24	24	20	16	54126252	54126252	54124471	54124471	54070098	53944546	25	6769165	54126252	50716103	53.98	54.41	5803462	6180634	4434214	4434214	5	4	7	7	1626	9	44652437	17452	0	0	7	3 + 22 part	23616128	57.496	1.046	0	4379.91	166.97	57088 + 22441 part	450089	30510261	1867	4212	1395	681
	Canu-Racon ×2-Medaka-Polca	25	25	24	24	20	16	54125376	54125376	54123595	54123595	54069222	53943669	25	6769048	54125376	50716103	53.98	54.41	5803347	6180526	4434153	4434153	5	4	7	7	1623	9	44651701	17441	0	0	7	3 + 22 part	23615240	57.485	1.047	0	4381.48	166.89	57118 + 22394 part	449575	30510273	1867	4212	1394	681
Filtering contigs	Canu-Racon ×2-Medaka-Polca, MG	21	21	21	21	18	15	54004050	54004050	54004050	54004050	53960796	53860376	21	6769048	54004050	50716103	54.04	54.41	5803347	6180526	4434153	4434153	5	4	7	7	1622	9	44651701	17440	0	0	7	0 + 21 part	23493755	57.488	1.046	0	4381.34	166.87	57118 + 22393 part	449575	30510434	1868	4212	1362	681
	Canu-Racon ×2-Medaka-Polca, MG, FC	13	13	13	13	13	12	53688040	53688040	53688040	53688040	53688040	53648951	13	6769048	53688040	50716103	54.04	54.41	5803347	6180526	4434153	4434153	5	4	7	7	1616	8	44561016	17434	0	0	4	0 + 13 part	23298138	57.444	1.043	0	4378.32	166.69	57116 + 22391 part	449575	30390036	1868	4018	1311	693
		The "Filtering contigs" stage included 2 stages:
		MG – assembly with only one mitochondrion genome copy,
		FC – assembly with only one mitochondrion genome copy and without less than 90 kb length contigs.
		Reference genome – Colletotrichum higginsianum IMI 349063 (NCBI Genome, GCA_001672515.1)
		Genomic features: “part” – partially covered features (an assembly containes at least 100 bp of a feature (CDS, exons, etc.) but not its whole sequence)
		The used colors indicate estimations of the value quality: from green (best) to red (worst).
